# Supplementary material for: The Relationships of Microscopic Evolution to Resistivity Variation of a FIB-Deposited Platinum Interconnector
Source: Micromachines (Basel). 2020 Jun 12;11(6):588. doi: 10.3390/mi11060588 (PMC7345480; doi:10.3390/mi11060588)
Supplement: Supplementary file 1 [file micromachines-11-00588-s001.zip]

Archive with 1 entries (1 files):
- micromachines-826003-supplementary.mp4
